# Supplementary material for: Comparison of Piperacillin and Tazobactam Pharmacokinetics in Critically Ill Patients with Trauma or with Burn
Source: Antibiotics (Basel). 2022 May 4;11(5):618. doi: 10.3390/antibiotics11050618 (PMC9138153; doi:10.3390/antibiotics11050618)
Supplement: Supplementary file 1 [file antibiotics-11-00618-s001.zip]

Archive with 1 entries (1 files):
- antibiotics-1682753-supplementary.pdf
